# Supplementary material for: The Distribution and Survival Association of Genetic Polymorphisms in Thai Patients with Hepatocellular Carcinoma According to Underlying Liver Disease
Source: Genes (Basel). 2025 Jul 9;16(7):808. doi: 10.3390/genes16070808 (PMC12295243; doi:10.3390/genes16070808)
Supplement: Supplementary file 1 [file genes-16-00808-s001.zip]

Archive with 1 entries (1 files):
- genes-3719460-supplementary.pdf
